# Supplementary material for: Design and Validation of RT-PCR Assays to Differentiate Salmonella Vaccine Strains from Wild-Type Field Isolates
Source: Vet Sci. 2024 Mar 6;11(3):120. doi: 10.3390/vetsci11030120 (PMC10974957; doi:10.3390/vetsci11030120)
Supplement: Supplementary file 1 [file vetsci-11-00120-s001.zip]

Archive with 1 entries (1 files):
- vetsci-2772577-supplementary.xlsx
