# Supplementary material for: Design and Validation of RT-PCR Assays to Differentiate Salmonella Vaccine Strains from Wild-Type Field Isolates
Source: Vet Sci. 2024 Mar 6;11(3):120. doi: 10.3390/vetsci11030120 (PMC10974957; doi:10.3390/vetsci11030120)
Supplement: Supplementary file 1 [file vetsci-11-00120-s001.zip › vetsci-2772577-supplementary.xlsx]

## Sheet: By serovar (for PCR
Table S1. Overview of all tested strains during validation of the two RT-PCR assays (VacE and VacT). UND, Ct>42. Blank, reaction not performed. Rep, repeated during independed run by the same operator. OP 2, second operator
	Reference	Serovar	Source	ct VacE			ct VacT
				invA	Ent	kdpA	invA	rpoB_TM	acrB
CTRL_VacE	VacDuo SE			24.6044	24.3183	UND
	Vac Duo SE (rep)			28.6869	30.7454	UND
	Vac Duo SE (rep)			24.7935	27.2017	UND
	Vac Duo SE (rep)			25.1855	26.5165	UND
	Vac Duo SE (rep)			24.8181	23.2154	UND
	Vac Duo SE (rep)			25.1327	24.6394	UND
	Vac Duo SE (rep)			25.1536	24.3569	UND
	Vac Duo SE (rep)			24.8618	24.5516	UND
	Vac Duo SE (rep)			24.8566	24.3097	UND
	Vac duo SE (OP 2)			25.7539	26.4	UND
CTRL_VacT	Vac Duo TM						24.0374	25.2926	UND
	Vac Duo TM (rep)						24.0179	26.7551	UND
	Vac Duo TM (rep)						23.9437	25.1377	UND
	Vac Duo TM (rep)						22.9832	24.8522	UND
	Vac Duo TM (rep)						24.3468	24.9576	UND
	Vac Duo TM (rep)						24.0409	24.8376	UND
	Vac Duo TM (rep)						24.2517	24.88	UND
	Vac Duo TM (rep)						24.2651	26.8753	UND
	Vac duo TM (OP 2)						25.13	26.7458	UND
Salmonella enterica (source : NRC Belgium)	S21BD00433	Enteritidis	Human	24.6909	25.5846	27.8336	24.5801	UND	UND
	S21BD01133	Enteritidis	Human	23.4928	23.8952	25.8906	24.1008	UND	UND
	S21BD01134	Enteritidis	Human	23.4371	23.2929	24.8317	22.7232	UND	UND
	S21BD02422	Enteritidis	Human	23.9692	24.4082	26.3424	24.0124	UND	UND
	S21BD02621	Enteritidis	Human	24.8673	25.0275	27.4009	24.9084	UND	UND
	S21BD03256	Enteritidis	Human	25.031	24.894	27.0238	24.6665	UND	UND
	S21BD04080	Enteritidis	Human	24.9495	24.8266	27.5126	24.6336	UND	UND
	S21BD04605	Enteritidis	Human	24.538	24.8292	27.3595	24.5095	UND	UND
	S21BD04912	Enteritidis	Human	24.4296	UND	26.5194	24.4866	UND	UND
	S21BD04922	Enteritidis	Human	25.59	25.2801	27.3785	25.2869	UND	UND
	S21BD04923	Enteritidis	Human	26.9186	26.9756	28.498	26.5041	UND	UND
	S21BD05296	Enteritidis	Human	26.5603	26.9299	28.9432	26.571	UND	UND
	S21BD05421	Enteritidis	Human	26.174	26.4867	28.5997	25.8967	UND	UND
	S21BD05547	Enteritidis	Human	25.0561	24.7544	26.7988	25.1995	UND	UND
	S21BD05574	Enteritidis	Human	26.3419	26.1374	28.2817	26.0473	UND	UND
	S21BD05631	Enteritidis	Human	26.0755	26.442	28.8214	25.7278	UND	UND
	S21BD05632	Enteritidis	Human	26.8302	26.3834	28.6719	26.4882	UND	UND
	S21BD05856	Enteritidis	Human	26.2869	26.1606	28.0861	26.0016	UND	UND
	S21BD05943	Enteritidis	Human	24.9916	UND	27.6554	24.4859	UND	UND
	S21BD06027	Enteritidis	Human	25.2069	25.0646	27.3729	25.1886	UND	UND
	S21BD06564	Enteritidis	Human	23.4702	22.7469	26.4119	23.3685	UND	UND
	S21BD06837	Enteritidis	Human	24.3568	23.9874	26.8618	23.7837	UND	UND
	S21BD06984	Enteritidis	Human	24.3082	24.2255	27.2832	23.3385	UND	UND
	S21BD07734	Enteritidis	Human	23.5379	22.973	26.9344	23.228	UND	UND
	S21BD08125	Enteritidis	Human	20.4125	24.082	25.967	22.9029	UND	UND
	S21BD08295	Enteritidis	Human	21.2782	UND	25.157	21.2504	UND	UND
	S21BD08522	Enteritidis	Human	19.3719	23.9015	25.4247	20.0581	UND	UND
	S21BD08859	Enteritidis	Human	19.1833	UND	23.7878	20.7102	UND	UND
	S22BD07695	Enteritidis	Human	23.0724	25.9821	27.1479	24.2046	UND	UND
	S22BD03518	Enteritidis	Human	23.6789	23.4871	25.2522	NT	NT	NT
	S22BD03518	Enteritidis	Human	23.8252	25.8538	26.0645	NT	NT	NT
	S22BD03534	Enteritidis	Human	23.444	25.0234	25.0239	NT	NT	NT
	S22BD03558	Enteritidis	Human	24.2005	26.28	25.9085	NT	NT	NT
	S22BD03623	Enteritidis	Human	24.6575	26.851	26.6919	25.369	UND	UND
	S22BD03518	Enteritidis	Human	23.7192	22.9952	24.3002	NT	NT	NT
	S22BD03518 (rep)	Enteritidis	Human	23.3571	23.3293	24.4673	NT	NT	NT
	S22BD03518 (rep)	Enteritidis	Human	23.9579	23.3426	24.6402	NT	NT	NT
	S22BD03518 (rep)	Enteritidis	Human	24.4097	23.5899	24.5853	NT	NT	NT
	S22BD03518 (rep)	Enteritidis	Human	24.0456	23.3229	24.5515	NT	NT	NT
	S22BD03534	Enteritidis	Human	23.0654	22.9562	23.5027	NT	NT	NT
	S22BD03534 (rep)	Enteritidis	Human	22.8857	22.7741	23.5517	NT	NT	NT
	S22BD03534 (rep)	Enteritidis	Human	22.9006	22.7164	23.6583	NT	NT	NT
	S22BD03534 (rep)	Enteritidis	Human	23.3724	22.943	23.7808	NT	NT	NT
	S22BD03534 (rep)	Enteritidis	Human	23.0255	22.4903	23.7294	NT	NT	NT
	S22BD03558	Enteritidis	Human	24.916	23.8899	24.5009	NT	NT	NT
	S22BD03558 (rep)	Enteritidis	Human	24.3205	24.1465	24.8463	NT	NT	NT
	S22BD03558 (rep)	Enteritidis	Human	24.6387	23.6872	24.9241	NT	NT	NT
	S22BD03558 (rep)	Enteritidis	Human	24.0711	24.1366	24.7819	NT	NT	NT
	S22BD03558 (rep)	Enteritidis	Human	23.7975	23.2738	24.4836	NT	NT	NT
	S22BD03623	Enteritidis	Human	24.7571	24.4247	25.5849	25.4094	UND	UND
	S22BD03623 (rep)	Enteritidis	Human	25.202	24.4618	25.4775	24.6978	UND	UND
	S22BD03623 (rep)	Enteritidis	Human	25.3609	24.7988	25.3912	25.1813	UND	UND
	S22BD03623 (rep)	Enteritidis	Human	25.4557	24.6941	25.4639	24.9415	UND	UND
	S22BD03623 (rep)	Enteritidis	Human	25.252	24.6784	25.4716	25.018	UND	UND
	S22BD03518 (OP 2)	Enteritidis	Human	25.0098	25.5923	26.5184	NT	NT	NT
	S22BD03534 (OP 2)	Enteritidis	Human	22.7347	24.5251	25.6369	NT	NT	NT
	S22BD03558 (OP 2)	Enteritidis	Human	25.1541	26.1658	26.4867	NT	NT	NT
	S22BD03623 (OP 2)	Enteritidis	Human	25.93	26.7838	27.0566	26.101	UND	UND
	S21BD08987	Enteritidis	Human	22.0733	23.9759	25.57	22.5865	UND	UND
	S21BD09242	Enteritidis	Human	20.8622	23.8673	25.558	21.9727	UND	35.1578
	S21BD09243	Enteritidis	Human	22.1371	24.3337	26.1898	22.24	UND	34.7436
	S21BD09311	Enteritidis	Human	21.6744	24.5187	26.0667	23.1646	UND	UND
	S22BD00184	Enteritidis	Human	24.0648	26.2556	26.8844	24.2932	UND	UND
	S22BD00249	Enteritidis	Human	23.7674	26.1915	27.4817	24.6395	UND	UND
	S22BD00356	Enteritidis	Human	22.4655	UND	26.0381	23.6543	UND	UND
	S22BD00358	Enteritidis	Human	27.6579	30.8972	30.9848	29.1973	UND	UND
	S22BD00364	Enteritidis	Human	26.9485	30.2856	30.376	27.7444	UND	UND
	S22BD00578	Enteritidis	Human	27.3718	29.0088	26.1846	25.4476	UND	32.3394
	S22BD00839	Enteritidis	Human	24.8146	26.357	27.5462	24.7673	UND	29.4212
	S22BD01115	Enteritidis	Human	24.3818	26.6058	25.9984	23.2253	UND	33.1819
	S22BD01332	Enteritidis	Human	26.097	28.0929	25.4076	25.2855	UND	UND
	S22BD01765	Enteritidis	Human	25.4403	26.6599	30.6449	23.9366	UND	32.4509
	S22BD01955	Enteritidis	Human	28.5907	31.666	25.8752	28.5205	UND	34.3573
	S22BD02132	Enteritidis	Human	24.1584	26.2268	25.8374	24.163	UND	UND
	S22BD02519	Enteritidis	Human	24.3136	26.0794	25.3821	23.7905	UND	39.1317
	S22BD02998	Enteritidis	Human	29.5836	30.1971	25.2266	27.9331	UND	UND
	S22BD03039	Enteritidis	Human	30.1346	32.7274	27.4	29.468	UND	UND
	S22BD03157	Enteritidis	Human	26.6497	28.0652	26.0978	25.826	UND	UND
	S22BD03237	Enteritidis	Human	23.4078	24.5512	31.5018	22.6171	UND	UND
	S22BD03243	Enteritidis	Human	29.5572	31.4767	30.0967	29.0602	UND	UND
	S22BD03271	Enteritidis	Human	28.8121	30.522	28.137	28.0727	UND	UND
	S22BD03427	Enteritidis	Human	27.7045	29.4378	26.365	27.2344	UND	37.6982
	S22BD03479	Enteritidis	Human	31.4469	34.3523	29.2563	30.4416	UND	UND
	S22BD03488	Enteritidis	Human	28.2858	28.8822	26.6641	27.3342	UND	UND
	S22BD03518	Enteritidis	Human	24.6019	26.2627	25.9389	24.501	UND	UND
	S22BD03534	Enteritidis	Human	23.6738	25.2111	24.9778	22.9116	UND	UND
	S22BD03558	Enteritidis	Human	23.2704	24.7056	27.9808	22.9456	UND	UND
	S22BD03611	Enteritidis	Food	27.0908	29.1854	27.4448	26.8133	UND	UND
	S22BD03623	Enteritidis	Food	24.7872	26.8438	25.2256	25.8541	UND	UND
	S21FP04428	13,23:i:-	Food	27.9508	UND	32.8091	28.9406	UND	UND
	S21FP04429	13,23:i:-	Food	23.8593	UND	26.5452	23.6284	UND	29.2352
	S21FP05504	13,23:i:-	Food	22.8924	UND	25.5606	22.9333	UND	UND
	S21FP05746	13,23:i:-	Food	24.0763	UND	26.6024	23.7157	UND	UND
	S21FP05961	13,23:i:-	Food	23.59	UND	26.5734	23.1622	UND	UND
	S20BD05676	Agona	Human	23.367	UND	25.5035	22.7352	UND	UND
	S20BD07674	Agona	Human	23.9675	UND	25.5382	23.4534	UND	33.1377
	S21BD02363	Agona	Human	24.7173	UND	26.7154	24.1224	UND	UND
	S21BD04204	Agona	Human	22.1253	UND	24.6374	22.2263	UND	UND
	S21BD05088	Agona	Human	25.6124	UND	27.5101	25.1897	UND	UND
	S21BD05136	Agona	Human	24.1968	UND	25.8575	23.7444	UND	UND
	S21BD05949	Agona	Human	24.7547	UND	26.2552	25.2717	UND	UND
	S21BD08847	Agona	Human	23.837	UND	25.8678	21.973	UND	UND
	S21BD08967	Agona	Human	24.241	UND	26.6463	23.5492	UND	UND
	S21BD09106	Agona	Human	23.6991	UND	26.0955	23.405	UND	UND
	S19BD05350	Anatum	Human	23.8252	UND	26.1802	23.7058	UND	UND
	S19BD06473	Anatum	Human	23.4862	UND	26.0248	23.7042	UND	UND
	S19BD07190	Anatum	Human	22.9782	UND	24.1372	23.0176	UND	UND
	S19BD07749	Anatum	Human	23.8269	UND	26.0838	23.4851	UND	UND
	S21BD06743	Anatum	Human	23.5509	UND	26.3309	23.4664	UND	UND
	S20BD04529	Bovismorbificans	Human	24.4918	UND	26.2088	23.9034	UND	UND
	S20BD04648	Bovismorbificans	Human	24.3899	UND	25.833	24.1439	UND	UND
	S20BD06234	Bovismorbificans	Human	24.1226	UND	26.5042	23.6288	UND	UND
	S20BD07251	Bovismorbificans	Human	23.709	UND	26.3418	23.223	UND	UND
	S20BD07304	Bovismorbificans	Human	23.866	UND	26.4128	23.9056	UND	UND
	S21BD02938	Bovismorbificans	Human	21.859	21.6027	24.4831	21.9711	UND	UND
	S21BD04527	Bovismorbificans	Human	24.4761	24.1189	26.0936	24.2786	UND	UND
	S21BD06773	Bovismorbificans	Human	23.3018	22.7533	25.2085	23.2081	UND	UND
	S21BD07860	Bovismorbificans	Human	24.4327	UND	26.897	23.5755	UND	UND
	S21BD09363	Bovismorbificans	Human	24.0286	UND	26.9714	23.7305	UND	UND
	S20BD07705	Coeln	Human	24.1398	UND	26.0827	23.6323	UND	UND
	S21BD06060	Coeln	Human	24.7958	UND	27.6619	24.7675	UND	UND
	S21BD06960	Coeln	Human	23.6464	25.9845	26.1867	24.2448	UND	UND
	S21BD07119	Coeln	Human	23.3143	UND	25.9201	22.7185	UND	UND
	S21BD07902	Coeln	Human	24.727	UND	26.7844	24.0594	UND	UND
	S21BD08377	Coeln	Human	24.6245	UND	26.7908	24.2008	UND	UND
	S21BD08459	Coeln	Human	24.1518	UND	26.0183	23.8661	UND	UND
	S21BD08525	Coeln	Human	24.3274	UND	26.5357	24.3875	UND	UND
	S21BD08969	Coeln	Human	24.9488	UND	26.9658	24.7007	UND	UND
	S21BD09267	Coeln	Human	23.8507	UND	26.1643	24.0933	UND	UND
	S21BD06606	Corvallis	Human	24.8193	UND	24.8283	24.4766	UND	UND
	S21BD09103	Corvallis	Human	24.9761	UND	25.9964	24.9424	UND	UND
	S22BD00688	Corvallis	Human	23.8318	UND	26.7171	24.0509	UND	UND
	S22BD01038	Corvallis	Human	27.3422	UND	26.8184	27.4412	UND	UND
	S22BD03412	Corvallis	Human	26.3323	UND	27.3885	25.6737	UND	UND
	S22BD00534	Derby	Human	25.9243	UND	28.0148	25.7134	UND	UND
	S22BD00661	Derby	Human	24.9829	UND	27.2853	24.7293	UND	UND
	S22BD01355	Derby	Human	22.2615	UND	25.4371	22.0387	UND	UND
	S22BD02137	Derby	Human	23.503	UND	26.4314	23.8822	UND	UND
	S22BD02177	Derby	Human	22.7216	UND	25.3335	22.5896	UND	UND
	S22BD02178	Derby	Human	23.4933	UND	25.955	23.7933	UND	UND
	S22BD02516	Derby	Human	22.9859	UND	25.6172	22.9385	UND	UND
	S22BD02928	Derby	Human	25.9517	UND	28.3034	25.9424	UND	UND
	S22BD03339	Derby	Human	23.9973	UND	27.2652	23.9571	UND	UND
	S22BD03489	Derby	Human	24.7825	UND	27.0286	24.6402	UND	UND
	S20BD06526	Hadar	Human	25.4671	UND	26.8887	25.5297	UND	UND
	S20BD07155	Hadar	Human	26.7086	UND	26.4262	26.8996	UND	UND
	S21BD01539	Hadar	Human	25.6138	UND	25.4104	25.1426	UND	UND
	S21BD05728	Hadar	Human	26.6828	UND	27.7474	26.8195	UND	UND
	S22BD00040	Hadar	Human	27.4483	UND	26.3772	26.9676	UND	UND
	S20BD03753	Heidelberg	Human	27.1969	UND	25.0606	26.9784	UND	29.0886
	S20BD05563	Heidelberg	Human	25.2265	UND	25.7678	25.0526	UND	26.9177
	S21BD00835	Heidelberg	Human	25.8545	UND	26.7909	25.3342	UND	27.7595
	S21BD02718	Heidelberg	Human	24.9694	UND	27.347	24.0216	UND	28.0704
	S22BD02505	Heidelberg	Human	25.1978	UND	26.9389	25.0686	UND	27.2808
	S21BD03451	Indiana	Human	25.3761	UND	26.6032	24.6327	27.2228	29.547
	S21BD04601	Indiana	Human	24.8982	UND	26.709	23.8549	26.1549	UND
	S21BD05252	Indiana	Human	25.409	UND	28.2343	24.1788	26.5227	UND
	S22BD00769	Indiana	Human	24.0123	UND	28.2899	23.0692	25.1067	UND
	S22BD05149	Indiana	Human	26.0803	UND	28.9378	26.9932	28.1345	UND
	S22BD00131	Infantis	Human	26.2387	UND	27.3857	25.59	UND	UND
	S22BD00330	Infantis	Human	26.4958	UND	28.2384	26.0234	UND	UND
	S22BD00447	Infantis	Human	26.2596	UND	28.4856	26.2315	UND	UND
	S22BD01271	Infantis	Human	25.4012	UND	27.8431	25.1502	UND	UND
	S22BD01580	Infantis	Human	25.7329	UND	27.4159	24.8163	UND	UND
	S22BD02214	Infantis	Human	26.2223	UND	27.4139	25.4336	UND	UND
	S22BD02583	Infantis	Human	24.7618	UND	27.0704	24.2983	UND	UND
	S22BD02703	Infantis	Human	24.5858	UND	27.4469	23.5604	25.9823	28.3948
	S22BD03035	Infantis	Human	24.4368	UND	31.765	23.9659	UND	UND
	S22BD03437	Infantis	Human	26.2048	UND	33.61	24.9905	UND	29.0013
	S22BD02703	Infantis	Human	24.4934	UND	27.3438	24.5564	UND	UND
	S19BD01734	Kedougou	Human	24.9981	UND	27.9259	24.1275	UND	UND
	S20BD00626	Kedougou	Human	24.3945	UND	26.1611	23.4039	UND	UND
	S21BD03538	Kedougou	Human	25.1466	UND	26.3436	24.8721	UND	UND
	S21BD03967	Kedougou	Human	24.9097	UND	25.987	24.1243	UND	UND
	S21BD05357	Kedougou	Human	26.631	UND	27.8553	26.4565	UND	UND
	S21BD05677	Kentucky	Human	26.2226	UND	26.7971	26.1528	UND	UND
	S21BD06288	Kentucky	Human	23.8513	UND	26.8176	23.4321	UND	UND
	S21BD06703	Kentucky	Human	24.5911	UND	25.4543	24.0556	UND	UND
	S21BD07120	Kentucky	Human	24.9379	UND	25.4293	24.8352	UND	UND
	S21BD07899	Kentucky	Human	24.0912	UND	26.935	23.1595	UND	UND
	S21BD08315	Kentucky	Human	24.2188	UND	26.7595	23.4688	UND	UND
	S22BD02385	Kentucky	Human	25.737	UND	26.0072	24.8782	UND	UND
	S22BD02727	Kentucky	Human	26.5713	UND	26.8894	26.0868	UND	UND
	S22BD02769	Kentucky	Human	24.8086	UND	29.1147	24.2099	UND	UND
	S22BD03125	Kentucky	Human	26.6504	UND	28.6736	26.0375	UND	UND
	S21BD06981	Livingstone	Human	23.7683	UND	26.5704	22.3979	UND	UND
	S22BD00710	Livingstone	Human	25.0374	UND	26.4443	24.6913	UND	UND
	S22BD01191	Livingstone	Human	25.1874	UND	26.2842	24.522	UND	UND
	S22BD02053	Livingstone	Human	24.8732	UND	27.5056	23.9484	UND	UND
	S22BD02394	Livingstone	Human	24.8382	UND	24.811	23.8584	UND	UND
	S21BD05847	Mbandaka	Human	27.7623	UND	26.1919	28.5122	UND	UND
	S21BD09042	Mbandaka	Human	24.3861	UND	27.2906	23.7398	UND	UND
	S22BD00392	Mbandaka	Human	26.2542	UND	26.5585	25.8661	UND	UND
	S22BD02611	Mbandaka	Human	24.989	UND	26.6655	24.5635	UND	UND
	S22BD03682	Mbandaka	Human	22.8423	UND	26.931	22.5157	UND	UND
	S17BD05020	Mikawasima	Human	24.3097	UND	25.5857	23.2224	UND	UND
	S19BD00535	Mikawasima	Human	24.4321	UND	26.4563	23.5098	UND	UND
	S19BD04240	Mikawasima	Human	26.1961	UND	28.1332	25.2618	UND	UND
	S19BD04339	Mikawasima	Human	26.6043	UND	24.7543	25.5477	UND	UND
	S19BD05113	Mikawasima	Human	22.8641	UND	24.5508	22.8639	UND	UND
	S19BD05887	Mikawasima	Human	23.5577	UND	26.158	22.6219	UND	UND
	S19BD09226	Mikawasima	Human	24.1408	UND	25.5548	23.7019	UND	UND
	S20BD03157	Mikawasima	Human	24.0108	UND	27.1061	23.8885	UND	UND
	S21BD06759	Mikawasima	Human	21.1414	24.0713	25.8118	22.837	UND	UND
	S22BD03382	Mikawasima	Human	21.0487	UND	24.9852	21.1455	UND	41.5751
	S20BD03053	Minnesota	Human	23.9427	UND	25.5711	25.1627	UND	UND
	S20BD03056	Minnesota	Human	21.7779	UND	22.8294	22.0955	UND	UND
	S20BD05314	Minnesota	Human	23.623	UND	25.0869	23.9713	UND	UND
	S20BD06348	Minnesota	Human	22.9541	UND	26.3305	24.8339	UND	UND
	S20BD07805	Minnesota	Human	23.9624	UND	25.286	24.1469	UND	UND
	S21BD04373	Typhimurium, monophasic variant	Human	23.7802	UND	27.6404	24.2581	26.267	29.8248
	S21BD04485	Typhimurium, monophasic variant	Human	24.5198	UND	28.0025	24.7786	26.6798	29.9142
	S21BD04532	Typhimurium, monophasic variant	Human	23.3536	UND	27.4034	24.7741	26.249	30.5176
	S21BD05107	Typhimurium, monophasic variant	Human	24.1129	UND	28.447	25.3091	26.9769	31.7607
	S21BD05570	Typhimurium, monophasic variant	Human	24.0631	UND	27.6625	25.7148	27.3947	31.7315
	S21BD05610	Typhimurium, monophasic variant	Human	25.8753	UND	28.1377	24.8007	25.8104	29.5143
	S21BD05755	Typhimurium, monophasic variant	Human	26.1513	UND	28.6057	24.9517	26.0969	29.9639
	S21BD05921	Typhimurium, monophasic variant	Human	26.2926	UND	28.6664	24.6239	26.3252	29.3842
	S21BD06046	Typhimurium, monophasic variant	Human	25.3794	UND	27.738	23.731	25.354	28.7101
	S21BD06166	Typhimurium, monophasic variant	Human	24.1873	UND	26.8734	23.1188	24.4811	27.8496
	S21BD06977	Typhimurium, monophasic variant	Human	24.5805	UND	27.1002	24.0054	24.7808	27.1235
	S21BD08067	Typhimurium, monophasic variant	Human	24.6197	UND	27.5314	23.3431	24.617	28.1132
	S21BD08354	Typhimurium, monophasic variant	Human	24.2327	UND	26.779	22.9084	23.7743	28.3938
	S21BD08798	Typhimurium, monophasic variant	Human	24.1732	UND	26.4422	22.763	24.5208	27.7263
	S21BD08936	Typhimurium, monophasic variant	Human	24.326	UND	27.0285	23.8775	24.4339	28.4959
	S21BD09035	Typhimurium, monophasic variant	Human	24.6009	UND	26.6906	23.1369	24.515	27.8623
	S21BD09310	Typhimurium, monophasic variant	Human	23.8678	UND	26.2902	22.8092	24.154	27.882
	S21BD09320	Typhimurium, monophasic variant	Human	23.6013	UND	26.1079	23.1995	24.1346	27.9255
	S21BD09337	Typhimurium, monophasic variant	Human	23.3711	UND	26.4151	23.37	24.3709	27.3985
	S21BD09351	Typhimurium, monophasic variant	Human	24.8096	UND	27.6767	23.0612	24.7848	27.7457
	S21BD09355	Typhimurium, monophasic variant	Human	24.9789	UND	27.9772	23.4939	25.4685	29.7108
	S21BD09415	Typhimurium, monophasic variant	Human	25.2027	UND	27.885	23.6979	25.7681	29.7898
	S22BD00075	Typhimurium, monophasic variant	Human	24.5667	UND	27.2174	23.9112	25.3089	28.2119
	S22BD00117	Typhimurium, monophasic variant	Human	23.3425	UND	26.0241	22.9956	24.204	27.1926
	S22BD00124	Typhimurium, monophasic variant	Human	25.3532	UND	28.103	24.4057	25.9083	28.9978
	S22BD00250	Typhimurium, monophasic variant	Human	25.0274	UND	25.3128	24.0946	25.1454	29.0944
	S22BD00605	Typhimurium, monophasic variant	Human	25.2988	UND	27.5529	23.5749	25.0955	29.0165
	S22BD00653	Typhimurium, monophasic variant	Human	24.3105	UND	26.1388	23.2684	24.7874	28.483
	S22BD00775	Typhimurium, monophasic variant	Human	23.7077	UND	26.3413	22.7159	24.1758	29.4022
	S22BD00829	Typhimurium, monophasic variant	Human	24.4409	UND	26.6896	23.8292	25.0355	28.9135
	S22BD00941	Typhimurium, monophasic variant	Human	23.5383	UND	25.6743	22.1043	23.4817	27.8971
	S22BD01011	Typhimurium, monophasic variant	Human	24.2476	UND	27.091	23.3363	24.0559	26.8283
	S22BD01049	Typhimurium, monophasic variant	Human	23.2242	UND	26.1249	21.9583	24.0281	27.4772
	S22BD01093	Typhimurium, monophasic variant	Human	23.9359	UND	26.5017	23.0291	24.2316	27.6738
	S22BD01139	Typhimurium, monophasic variant	Human	23.145	UND	25.6796	22.5689	23.2322	27.6224
	S22BD01232	Typhimurium, monophasic variant	Human	25.1638	UND	27.5486	23.8454	25.1826	29.022
	S22BD01330	Typhimurium, monophasic variant	Human	22.3546	UND	25.5685	21.6921	22.7971	18.3645
	S22BD01330	Typhimurium, monophasic variant	Human	21.5176	UND	25.4911	21.727	24.0336	20.8106
	S22BD01330	Typhimurium, monophasic variant	Human	21.8355	UND	23.4	21.7264	21.6658	26.8875
	S22BD01330 (OP 2)	Typhimurium, monophasic variant	Human	21.3868	UND	25.5329	22.3343	24.2511	25.9825
	S22BD01330 (rep)	Typhimurium, monophasic variant	Human	22.212	UND	24.4605	21.23	21.9676	26.8473
	S22BD01330 (rep)	Typhimurium, monophasic variant	Human	21.9084	UND	24.5253	21.828	21.3318	24.8126
	S22BD01330 (rep)	Typhimurium, monophasic variant	Human	21.5157	UND	23.9312	21.5088	21.8713	26.1298
	S22BD01330 (rep)	Typhimurium, monophasic variant	Human	21.7337	UND	24.0192	21.2119	21.2982	26.5668
	S22BD01336	Typhimurium, monophasic variant	Human	22.4107	UND	25.658	21.3364	22.446	26.2721
	S22BD01336 (rep)	Typhimurium, monophasic variant	Human				22.4204	24.4038	23.4839
	S22BD01336 (rep)	Typhimurium, monophasic variant	Human				22.5985	22.4259	26.3706
	S22BD01336 (OP 2)	Typhimurium, monophasic variant	Human				23.0804	24.6951	26.5391
	S22BD01336 (rep)	Typhimurium, monophasic variant	Human				22.5537	22.4775	27.7632
	S22BD01336 (rep)	Typhimurium, monophasic variant	Human				22.1411	22.1681	25.5242
	S22BD01336 (rep)	Typhimurium, monophasic variant	Human				22.5495	21.7946	26.329
	S22BD01336 (rep)	Typhimurium, monophasic variant	Human				22.4583	22.1435	27.0462
	S22BD01362	Typhimurium, monophasic variant	Human	22.8013	UND	25.43	21.7469	23.632	27.2966
	S22BD01362 (rep)	Typhimurium, monophasic variant	Human				22.5658	25.2243	22.4396
	S22BD01362 (rep)	Typhimurium, monophasic variant	Human				22.5698	23.1841	27.2932
	S22BD01362 (OP 2)	Typhimurium, monophasic variant	Human				22.0118	25.1963	27.3218
	S22BD01362 (rep)	Typhimurium, monophasic variant	Human				21.9799	23.1508	27.2214
	S22BD01362 (rep)	Typhimurium, monophasic variant	Human				22.9488	22.9924	26.3011
	S22BD01362 (rep)	Typhimurium, monophasic variant	Human				22.4844	22.8126	26.9547
	S22BD01362 (rep)	Typhimurium, monophasic variant	Human				22.2883	22.8517	27.9467
	S22BD01362 WT	Typhimurium, monophasic variant	Human				22.0379	23.3038	29.5031
	S22BD01462	Typhimurium, monophasic variant	Human	24.6454	UND	26.9493	23.8168	22.6291	26.5172
	S22BD01462 (rep)	Typhimurium, monophasic variant	Human				24.8829	26.7045	20.3892
	S22BD01462 (rep)	Typhimurium, monophasic variant	Human				23.9063	24.6769	28.9791
	S22BD01462 (OP 2)	Typhimurium, monophasic variant	Human				26.107	27.4442	30.0948
	S22BD01462 (rep)	Typhimurium, monophasic variant	Human				24.611	24.6893	29.5576
	S22BD01462 (rep)	Typhimurium, monophasic variant	Human				24.5988	24.421	28.3449
	S22BD01462 (rep)	Typhimurium, monophasic variant	Human				23.8374	24.038	29.0648
	S22BD01462 (rep)	Typhimurium, monophasic variant	Human				24.0663	24.0483	29.1802
	S22BD01479	Typhimurium, monophasic variant	Human	22.9682	UND	25.7446	22.0392	22.9388	26.9272
	S22BD01588	Typhimurium, monophasic variant	Human	23.7324	UND	26.3202	22.8103	23.5666	27.9671
	S22BD01819	Typhimurium, monophasic variant	Human	24.4538	UND	27.2977	22.9508	24.5363	27.3822
	S22BD01860	Typhimurium, monophasic variant	Human	23.1809	UND	26.9438	22.8255	23.8035	27.8465
	S22BD01889	Typhimurium, monophasic variant	Human	23.8937	UND	25.9267	23.3798	24.0662	27.7077
	S22BD01988	Typhimurium, monophasic variant	Human	24.6919	UND	27.6143	23.9827	24.8373	29.0358
	S22BD02002	Typhimurium, monophasic variant	Human	24.1169	UND	26.4084	22.8316	24.5086	28.1588
	S22BD02007	Typhimurium, monophasic variant	Human	23.8316	UND	26.5438	23.4693	24.6842	27.2058
	S22BD02016	Typhimurium, monophasic variant	Human	27.2017	UND	29.7621	26.3244	UND	31.2051
	S22BD02086	Typhimurium, monophasic variant	Human	23.7706	UND	26.4209	23.2802	24.1071	27.1894
	S22BD02115	Typhimurium, monophasic variant	Human	24.4616	UND	26.816	23.0147	24.3563	28.0221
	S22BD02136	Typhimurium, monophasic variant	Human	24.0016	UND	25.8561	22.5733	24.4683	28.4817
	S22BD02182	Typhimurium, monophasic variant	Human	23.6242	UND	26.5778	22.9212	23.9238	27.314
	S22BD02187	Typhimurium, monophasic variant	Human	23.0903	UND	26.2193	21.9886	23.375	27.1993
	S22BD02222	Typhimurium, monophasic variant	Human	24.7047	UND	26.6911	23.7268	24.7449	28.9232
	S22BD02263	Typhimurium, monophasic variant	Human	25.0881	UND	27.4076	24.2358	25.1449	29.4043
	S22BD02849	Typhimurium, monophasic variant	Human	25.7918	UND	27.6285	24.6394	25.7339	29.4327
	S22BD03091	Typhimurium, monophasic variant	Human	25.0476	UND	27.0931	24.0332	24.5531	28.4357
	S22BD08562	Typhimurium, monophasic variant	Human	21.5307	UND	25.771	22.1717	23.9056	27.9968
	S21BD04442	Montevideo	Human	26.4409	UND	28.1275	25.3343	UND	UND
	S21BD06223	Montevideo	Human	24.2545	UND	27.3561	23.0579	UND	UND
	S21BD06662	Montevideo	Human	24.9863	UND	27.6143	24.3964	UND	UND
	S22BD01112	Montevideo	Human	24.0898	UND	25.913	23.1619	UND	UND
	S22BD02575	Montevideo	Human	22.9681	UND	25.3673	22.62	UND	UND
	S20BD03315	Napoli	Human	24.0055	UND	25.5664	21.7745	UND	UND
	S20BD03387	Napoli	Human	24.5923	UND	26.4806	23.929	UND	UND
	S20BD05932	Napoli	Human	24.0026	UND	25.9701	23.1435	UND	UND
	S20BD05977	Napoli	Human	23.6966	UND	25.6121	23.0786	UND	UND
	S20BD06009	Napoli	Human	23.1342	UND	25.8591	21.849	UND	UND
	S20BD06529	Napoli	Human	23.1498	UND	24.8504	22.0233	UND	UND
	S21BD05896	Napoli	Human	24.7921	UND	26.5796	23.9765	UND	UND
	S21BD08890	Napoli	Human	22.5594	UND	25.0118	21.8442	UND	UND
	S21BD08891	Napoli	Human	23.8889	UND	26.566	23.0324	UND	UND
	S21BD09263	Napoli	Human	23.9592	UND	26.842	22.7898	UND	UND
	S22BD00609	Newport	Human	25.1836	UND	27.2862	24.2237	UND	UND
	S22BD00733	Newport	Human	22.6437	UND	24.4965	22.0374	UND	UND
	S22BD00780	Newport	Human	22.9472	UND	26.3608	21.7393	UND	UND
	S22BD00888	Newport	Human	23.6511	UND	25.513	22.7067	UND	UND
	S22BD01333	Newport	Human	22.6507	UND	25.0741	21.7563	UND	UND
	S22BD01849	Newport	Human	22.6631	UND	25.4167	22.1275	UND	UND
	S22BD01861	Newport	Human	22.8298	UND	25.3346	22.2637	UND	UND
	S22BD03616	Newport	Human	24.3778	UND	25.3073	23.2629	UND	UND
	S22BD03684	Newport	Human	24.5927	UND	25.9253	22.9465	UND	UND
	S22BD03712	Newport	Human	23.681	UND	25.2658	22.5881	UND	UND
	S18BD07848	Ohio	Human	25.3709	UND	26.2281	24.8341	UND	UND
	S19BD04430	Ohio	Human	23.0731	UND	27.7342	24.8147	UND	UND
	S19BD04874	Ohio	Human	22.58	UND	25.5591	23.0852	UND	UND
	S20BD07081	Ohio	Human	21.6416	UND	24.7877	23.2399	UND	UND
	S21BD06056	Ohio	Human	24.0265	UND	27.675	24.6573	UND	UND
	S22BD07354	Paratyphi B Var. (L+) Tartrate +	Human	23.0435	UND	24.6621	24.9446	UND	UND
	S22BD03163	Paratyphi B Var. (L+) Tartrate +	Human	24.0624	UND	27.713
	S22BD03163	Paratyphi B Var. (L+) Tartrate +	Human				24.0655	UND	UND
	S22BD03163	Paratyphi B Var. (L+) Tartrate +	Human	24.5777	UND	27.7468	24.4317	UND	UND
	S22BD03163	Paratyphi B Var. (L+) Tartrate +	Human	23.4846	UND	26.526	23.3429	UND	UND
	S22BD03163	Paratyphi B Var. (L+) Tartrate +	Human	24.1821	UND	26.2432	24.665	UND	UND
	S22BD03163	Paratyphi B Var. (L+) Tartrate +	Human	24.5066	UND	26.425	24.4252	UND	UND
	S22BD03163	Paratyphi B Var. (L+) Tartrate +	Human	24.0761	UND	26.6462	24.1251	UND	UND
	S22BD03163	Paratyphi B Var. (L+) Tartrate +	Human	24.0184	UND	26.5897	23.9454	UND	UND
	S22BD03163 (OP 2)	Paratyphi B Var. (L+) Tartrate +	Human	24.7335	UND	27.9167	25.2259	UND	UND
	S20BD01422	Paratyphi B Var. (L+) Tartrate +	Human	22.5995	UND	26.485	23.1497	UND	UND
	S20BD04150	Paratyphi B Var. (L+) Tartrate +	Human	22.9637	UND	26.1065	23.637	UND	UND
	S20BD06486	Paratyphi B Var. (L+) Tartrate +	Human	22.7573	UND	26.7149	23.5756	UND	UND
	S20BD06496	Paratyphi B Var. (L+) Tartrate +	Human	22.9459	UND	26.5635	24.3057	UND	UND
	S20BD07735	Paratyphi B Var. (L+) Tartrate +	Human	20.7463	UND	24.547	22.5255	UND	UND
	S21BD02256	Paratyphi B Var. (L+) Tartrate +	Human	22.5761	UND	26.0916	24.1436	UND	UND
	S21BD04269	Paratyphi B Var. (L+) Tartrate +	Human	24.027	UND	26.2977	25.2088	UND	UND
	S21BD09356	Paratyphi B Var. (L+) Tartrate +	Human	23.8207	UND	25.756	25.0658	UND	UND
	S22BD00221	Senftenberg	Human	23.5097	UND	27.7439
	S22BD00945	Senftenberg	Human	23.0168	UND	25.4377
	S22BD00221	Senftenberg	Human				23.8226	UND	UND
	S22BD00945	Senftenberg	Human				22.4346	UND	UND
	S22BD01198	Senftenberg	Human	23.4814	UND	25.9125	22.8977	UND	UND
	S22BD02673	Senftenberg	Human	23.1985	UND	26.0527	22.3974	UND	UND
	S22BD03028	Senftenberg	Human	25.9069	UND	27.3453	25.0785	UND	37.2813
	S21BD08096	Stanley	Human	24.2749	UND	26.8636	22.3694	UND	UND
	S21BD08211	Stanley	Human	23.0257	UND	25.7444	22.1645	UND	UND
	S21BD08368	Stanley	Human	23.8624	UND	26.4278	23.7069	UND	UND
	S22BD02208	Stanley	Human	23.4976	UND	25.412	19.1209	UND	UND
	S22BD02292	Stanley	Human	24.9529	UND	26.6572	22.8292	UND	UND
	S22BD02647	Stanley	Human	26.0058	UND	28.1768	24.4856	UND	UND
	S22BD02842	Stanley	Human	24.9707	UND	26.7376	24.3329	UND	UND
	S22BD03336	Stanley	Human	21.935	UND	25.0367	20.8972	UND	UND
	S22BD03378	Stanley	Human	22.2863	UND	25.4719	21.1869	UND	UND
	S22BD03379	Stanley	Human	22.7702	UND	25.1564	21.9584	UND	UND
	S21BD07150	Tennessee	Human	24.0388	UND	26.4892	22.8942	UND	UND
	S21BD08407	Tennessee	Human	23.7426	UND	26.1387	23.1257	UND	UND
	S21BD09465	Tennessee	Human	23.894	UND	26.2647	22.5488	UND	UND
	S22BD01481	Tennessee	Human	28.0509	UND	29.4249	27.0288	UND	UND
	S22BD03626	Tennessee	Human	23.7079	UND	25.8138	22.7114	UND	UND
	S19BD07604	Thompson	Human	23.6931	UND	25.4485	22.8829	UND	UND
	S21BD05759	Thompson	Human	24.4772	UND	26.8069	24.2225	UND	UND
	S21BD06667	Thompson	Human	24.3423	UND	27.0401	22.8273	UND	UND
	S21BD08974	Thompson	Human	23.0101	UND	25.4245	22.2529	UND	UND
	S22BD02354	Thompson	Human	24.3374	UND	26.3832	23.2875	UND	UND
	S21BD03836	Typhimurium	Human	25.614	UND	27.8911	23.8104	26.6871	31.6552
	S21BD03850	Typhimurium	Human	26.5911	UND	27.6837	26.8166	26.6555	32.1213
	S21BD03853	Typhimurium	Human	24.2731	UND	26.428	23.8179	24.7692	29.4569
	S21BD03876	Typhimurium	Human	24.4177	UND	26.5111	22.1277	25.3567	29.7905
	S21BD03899	Typhimurium	Human	25.7572	UND	27.332	24.4192	26.3044	30.8585
	S21BD03989	Typhimurium	Human	25.401	UND	27.2772	23.7533	25.641	30.6138
	S21BD03999	Typhimurium	Human	24.6547	UND	26.6744	24.137	24.8167	30.306
	S21BD04036	Typhimurium	Human	24.6408	UND	26.9937	23.3214	25.4543	29.8523
	S21BD04087	Typhimurium	Human	24.6545	UND	27.4163	23.8735	25.5365	31.4548
	S21BD04108	Typhimurium	Human	25.4899	UND	27.2816	24.59	25.8369	30.9834
	S21BD04116	Typhimurium	Human	25.3385	UND	26.9154	23.3029	26.1644	30.3176
	S21BD04181	Typhimurium	Human	24.9374	UND	26.9195	23.8087	25.5869	29.9967
	S21BD04247	Typhimurium	Human	25.0697	UND	27.4629	23.8152	26.1396	30.6462
	S21BD04306	Typhimurium	Human	26.5322	UND	28.4124	25.6617	UND	31.9593
	S21BD04595	Typhimurium	Human	25.5051	UND	27.7302	23.2013	26.0661	30.6285
	S21BD04740	Typhimurium	Human	26.3368	UND	28.0531	25.4132	27.2645	32.2648
	S21BD04832	Typhimurium	Human	24.3834	UND	27.1311	23.1187	25.4374	31.056
	S21BD04973	Typhimurium	Human	27.5106	UND	29.024	26.2312	27.9584	32.9376
	S21BD04980	Typhimurium	Human	24.4436	UND	26.3318	23.1262	24.8108	29.566
	S21BD05106	Typhimurium	Human	26.7145	UND	27.7177	25.362	27.3892	32.8671
	S21BD05339	Typhimurium	Human	27.2995	UND	29.3644	26.7768	UND	32.1905
	S21BD05402	Typhimurium	Human	25.4285	UND	27.9252	24.7058	25.9659	30.5578
	S21BD05478	Typhimurium	Human	25.949	UND	28.2271	24.7195	26.2425	31.0957
	S21BD05555	Typhimurium	Human	26.8282	UND	29.3508	25.7563	UND	32.5062
	S21BD05653	Typhimurium	Human	25.7967	UND	28.448	24.462	26.9099	32.5852
	S21BD05795	Typhimurium	Human	26.2016	UND	28.8976	25.6059	27.6408	32.57
	S21BD05819	Typhimurium	Human	26.0134	UND	28.0216	24.9254	27.2232	31.8734
	S21BD05852	Typhimurium	Human	25.4619	UND	27.5401	24.4203	26.241	31.4923
	S21BD05853	Typhimurium	Human	26.8041	UND	29.0925	26.3678	UND	31.9648
	S21BD05900	Typhimurium	Human	29.442	UND	30.6941	28.8403	30.1392	34.8499
	S21BD05903	Typhimurium	Human	26.3439	UND	28.9919	25.8557	27.7013	32.6061
	S21BD05942	Typhimurium	Human	25.8477	UND	28.0799	24.8569	26.9779	31.751
	S21BD05960	Typhimurium	Human	25.1119	UND	27.6272	24.1601	26.3561	32.1189
	S21BD06023	Typhimurium	Human	25.2243	UND	27.5099	23.9712	26.1986	31.5748
	S21BD06059	Typhimurium	Human	25.0897	UND	28.4204	24.4861	25.9062	30.868
	S21BD06062	Typhimurium	Human	23.0284	UND	26.1956	22.203	23.013	29.1627
	S21BD06105	Typhimurium	Human	24.5371	UND	27.3995	23.9531	UND	29.3811
	S21BD06191	Typhimurium	Human	23.873	UND	26.4672	23.3355	24.5326	29.7722
	S21BD06204	Typhimurium	Human	23.5854	UND	26.1105	21.3084	24.382	28.7353
	S21BD06218	Typhimurium	Human	24.7502	UND	27.1387	23.5094	25.2603	29.6963
	S21BD06224	Typhimurium	Human	24.5629	UND	27.2805	23.8062	25.6201	30.7566
	S21BD06286	Typhimurium	Human	24.3014	UND	27.1477	23.2263	UND	29.4664
	S21BD06294	Typhimurium	Human	24.1316	UND	26.5587	23.2338	24.6443	29.1491
	S21BD06317	Typhimurium	Human	23.9642	UND	26.5472	22.5601	25.0571	28.9692
	S21BD06376	Typhimurium	Human	22.7758	UND	25.7856	22.566	23.6843	27.6004
	S21BD06437	Typhimurium	Human	23.1001	UND	25.8966	22.9477	24.1031	27.8251
	S21BD06537	Typhimurium	Human	23.3475	UND	25.9982	22.3832	23.9229	29.2072
	S21BD06566	Typhimurium	Human	23.9338	UND	26.0557	19.6565	24.4191	29.3637
	S21BD06605	Typhimurium	Human	23.8429	UND	27.1543	22.7075	25.0512	30.3153
	S21BD07680	Typhimurium	Human				24.5481	27.0797	32.03
	S21BD06696	Typhimurium	Human	25.981	UND	27.4116	24.8158	26.4072	32.4473
	S21BD06775	Typhimurium	Human	23.0505	UND	25.7001	22.182	23.6426	27.3868
	S21BD06817	Typhimurium	Human	23.0377	UND	26.126	22.6589	23.8864	28.5643
	S21BD06907	Typhimurium	Human	23.1436	UND	25.9179	21.9739	24.0364	27.5229
	S21BD06961	Typhimurium	Human	24.5314	UND	26.416	23.0753	25.3927	29.4248
	S21BD06969	Typhimurium	Human	24.1067	UND	26.81	22.8686	UND	28.6445
	S21BD06985	Typhimurium	Human	23.9326	UND	26.4249	22.914	24.5908	28.5224
	S21BD07069	Typhimurium	Human	23.0667	UND	26.0813	21.6869	23.846	29.6008
	S21BD07261	Typhimurium	Human	21.6019	UND	25.3678	22.5833	24.3977	29.5234
	S21BD07529	Typhimurium	Human	22.4531	UND	26.9306	22.7607	24.2206	29.3417
	S21BD07649	Typhimurium	Human	21.9307	UND	25.6603	21.205	23.2377	27.6862
	S20BD01381	Virchow	Human	24.694	UND	26.0993	25.5218	UND	UND
	S21BD03143	Virchow	Human	25.2154	UND	27.2127	25.7557	UND	30.3844
	S21BD04155	Virchow	Human	25.6727	UND	27.6176	26.6815	UND	30.7052
	S21BD04330	Virchow	Human	25.164	UND	27.2578	26.7876	UND	30.7178
	S21BD05401	Virchow	Human	25.6035	UND	28.116	27.3553	UND	31.4323
	S21BD05662	Virchow	Human	26.1863	UND	28.8908	27.8509	UND	32.732
	S21BD06987	Virchow	Human	24.4248	UND	26.9575	25.3108	UND	29.7236
	S21BD08119	Virchow	Human	23.1506	UND	25.8384	24.8484	UND	UND
	S21BD08127	Virchow	Human	22.6214	UND	24.6649	24.3183	UND	UND
	S21BD08763	Virchow	Human	23.5404	UND	25.3856	25.0109	UND	28.4224
	S19BD08488	Weltevreden	Human	23.7086	UND	25.9695	25.6857	UND	UND
	S19BD08693	Weltevreden	Human	23.0876	UND	24.6444	23.9142	UND	UND
	S20BD01902	Weltevreden	Human	25.419	UND	26.4362	25.2206	UND	UND
	S20BD01976	Weltevreden	Human	24.722	UND	26.7331	25.215	UND	UND
	S21BD05114	Weltevreden	Human	25.6244	UND	28.7118	27.0121	UND	UND
Non-target species	16490	Listeria grayi	Reference	UND	UND	UND	UND	UND	UND
	33090	Listeria innocua	Reference	UND	UND	UND	UND	UND	UND
	19119	Listeria ivanovii	Reference	UND	UND	UND	UND	UND	UND
	51772	Listeria monocytogenes 1/2a	Reference	UND	UND	UND	36.6861	UND	UND
	51780	Listeria monocytogenes 1/2b	Reference	UND	UND	UND	UND	UND	UND
	51779	Listeria monocytogenes 1/2c	Reference	UND	UND	UND	UND	UND	UND
	51782	Listeria monocytogenes 3a	Reference	UND	UND	UND	UND	UND	UND
	51776	Listeria monocytogenes 4b	Reference	UND	UND	UND	UND	UND	UND
	LMG16764	Listeria seeligeri	Reference	UND	UND	UND	UND	UND	UND
	35897	Listeria welshimeri	Reference	UND	UND	UND	UND	UND	UND
	25923	Staphylococcus aureus	Reference	UND	UND	UND	UND	UND	UND
	14FP3842	Yersinia enterocolitica 1A	Food	UND	UND	UND	UND	UND	UND
	14FP3850	Yersinia enterocolitica 1B	Food	36.2106	UND	UND	UND	UND	UND
	S21BD06595	Yersinia enterocolitica 2	Human	UND	38.0301	UND	UND	UND	UND
	IP33696	Yersinia enterocolitica 4	Reference	UND	38.1933	UND	UND	UND	UND
	S21BD06596	Yersinia enterocolitica 4	Human	UND	UND	UND	UND	UND	UND
	S21BD09348	Yersinia enterocolitica 4	Human	35.6739	UND	36.8679	36.4715	UND	UND
	S22BD04479	Yersinia rohdei	Human				32.5139	UND	UND
	S22BD05874	Yersinia rohdei	Human	30.3395	UND	34.047	31.4005	31.8693	37.9168
	S22BD06016	Yersinia rohdei	Human	30.7148	35.0809	33.2511	28.7103	31.4144	37.1803
	S22BD06018	Yersinia rohdei	Human	32.2797	33.7531	34.2831	31.2825	32.9309	UND
	S22BD02098	Yersinia spp	Human	UND	UND	UND	UND	UND	UND
	S22BD02191	Yersinia spp	Human	UND	UND	38.7818	UND	UND	UND
No Template Controls	NTC			36.0932	UND	37.8929	UND	UND	UND
	NTC			UND	UND	UND	UND	UND	UND
	NTC			36.1	UND	37.4502	UND	UND	UND
	NTC			UND	UND	UND	UND	UND	UND
	NTC			UND	UND	UND	UND	UND	UND
	NTC			UND	37.3859	UND	UND	UND	UND
	NTC						UND	UND	UND
	NTC			UND	UND	UND
	NTC			UND	UND	UND	UND	UND	UND
